# Supplementary material for: Phylodynamics and Molecular Mutations of the Hemagglutinin Affecting Global Transmission and Host Adaptation of H5Nx Viruses
Source: Transbound Emerg Dis. 2023 Apr 14;2023:8855164. doi: 10.1155/2023/8855164 (PMC12017097; doi:10.1155/2023/8855164)
Supplement: Supplementary Materials — Supplemental Table 1: the number of the H5Nx HA sequences by subtype collected. Supplemental Table 2: the number of the H5Nx HA sequences by subtype and isolation year used for the phylogenetic analysis. Supplemental Table 3: amino acid mutations in the HA globular head region of reference human-isolated H5Nx viruses by clade. Supplemental Table 4: summary of natural selection pressure profiles of the H5Nx HAs by clade. Supplemental Data 1: initial sequence set of H5Nx HAs. Supplemental Data 2: selected sequence set of H5Nx HAs. Supplemental Data 3: sequence set of human-isolated H5Nx HAs. Supplemental Figure 1: the proportion of amino acid mutations around the HA globular head region of clade 2.3.4.4 H5Nx viruses by subtype and collection year. (a) The proportion of amino acid mutations around the HA globular head region of clade 2.3.4.4 H5Nx viruses is presented by each subtype (Supplemental Table 1). (b) The H5Nx HA sequences are divided into six periods; (a) 1997–2004 (n = 147), (b) 2005–2008 (n = 533), (c) 2009–2012 (n = 425), (d) 2013–2016 (n = 1082), (e) 2017–2020 (n = 842) and 2021-2022 (n = 860). Supplemental Figure 2: the proportion of the I155T and T160A mutations and molecular interactions of the HA globular head region of H5Nx viruses. (a) The proportion of the I155T (blue) and T160A (magenta) mutations in avian (dashed lines) and human-isolated H5Nx viruses (solid lines) is presented by each period (years). (b) Using the HA structure of VN1194, the receptor-binding pocket in H5 HA contains a conserved floor of residues Y95, W153, H183, Y195, and E190 (pale yellow), and Q226 and G228 (orange) that interact with α2,3 SA receptors. Residues 155 and 160 are colored blue and magenta. Supplemental Figure 3: structural analysis of the HA globular head region of human-isolated H5Nx viruses. Using the HA structure of VN1194, molecular interactions of the HA globular head region residues are estimated; (a) A/Nepal/19FL1997/2019 (H5N1) (NP19FL1197) in subclade 2. [file 8855164.f1.zip]

Archive with 4 entries (4 files):
- dataS1_revision.docx
- dataS2_revision.docx
- dataS3_revision.docx
- SI_TBED_revision.pdf
